# Supplementary material for: How to Use Localized Surface Plasmon for Monitoring the Adsorption of Thiol Molecules on Gold Nanoparticles?
Source: Nanomaterials (Basel). 2022 Jan 17;12(2):292. doi: 10.3390/nano12020292 (PMC8778005; doi:10.3390/nano12020292)
Supplement: Supplementary file 1 [file nanomaterials-12-00292-s001.zip]

Archive with 1 entries (1 files):
- nanomaterials-1541222 - Supplementary Materials v1.pdf
